# Supplementary material for: Systems-Level Proteomic and Biochemical Profiling of Plasma from Captive Indian Star Tortoise with Reactome Pathway Enrichment Analysis
Source: Metabolites. 2026 Jun 8;16(6):398. doi: 10.3390/metabo16060398 (PMC13303172; doi:10.3390/metabo16060398)
Supplement: Supplementary file 1 [file metabolites-16-00398-s001.zip]

Archive with 10 entries (10 files):
- Table S1 Significantly enriched Reactome pathways.xlsx
- Table S10 Plasma biochemical parameters of the studied Indian star tortoises (Geochelone elegans).xlsx
- Table S2 Significantly enriched pathways with associated genes, false discovery rate (FDR), and p-values.xlsx
- Table S3 Reactome pathway analysis of IZUMO1R.csv
- Table S4 Reactome pathway analysis of AHSG.csv
- Table S5 Molecular function enrichment analysis of AHSG.csv
- Table S6 Biological process enrichment analysis of AHSG.csv
- Table S7 Biological process enrichment analysis of IZUMO1R.csv
- Table S8 Reactome pathway analysis of LYG2.csv
- Table S9 Identified proteins, homologous proteins, and corresponding homolog genes.xlsx
