# Supplementary material for: Systems-Level Proteomic and Biochemical Profiling of Plasma from Captive Indian Star Tortoise with Reactome Pathway Enrichment Analysis
Source: Metabolites. 2026 Jun 8;16(6):398. doi: 10.3390/metabo16060398 (PMC13303172; doi:10.3390/metabo16060398)
Supplement: Supplementary file 1 [file metabolites-16-00398-s001.zip › Table S1 Significantly enriched Reactome pathways.xlsx]

## Sheet: Sheet16
Pathway identifier	Pathway name	#Entities found	#Entities total	Entities ratio	Entities pValue	Entities FDR	#Reactions found	#Reactions total	Reactions ratio	Species identifier	Species name	Submitted entities found	Mapped entities	Found reaction identifiers
R-HSA-6809371	Formation of the cornified envelope	7	138	856983170837732	9.945466672434122E-11	9.050374671915051E-9	8	27	1.72304e+16	9606	Homo sapiens	KRT17;KRT5;KRT75		R-HSA-6810357;R-HSA-6814387;R-HSA-6811539;R-HSA-8942224;R-HSA-6814734;R-HSA-6814764;R-HSA-6814298;R-HSA-6810937
R-HSA-6805567	Keratinization	7	226	1.40347e+16	2.9798612466436225E-9	1.34093756098963E-7	15	34	2169751116783663	9606	Homo sapiens	KRT17;KRT5;KRT75		R-HSA-6806629;R-HSA-6805573;R-HSA-6814734;R-HSA-6814764;R-HSA-6805546;R-HSA-6806613;R-HSA-6810357;R-HSA-6814387;R-HSA-6811539;R-HSA-6806610;R-HSA-6809393;R-HSA-6809663;R-HSA-8942224;R-HSA-6814298;R-HSA-6810937
R-HSA-9938206	Developmental Lineage of Mammary Stem Cells	3	28	1.73881e+16	4.206762917347007E-6	1.262028875204102E-4	1	1	6.38162e+10	9606	Homo sapiens	KRT17;KRT5		R-HSA-9925817
R-HSA-9927432	Developmental Lineage of Mammary Gland Myoepithelial Cells	3	35	2.17351e+16	8.176247173641293E-6	1.7987743782010845E-4	2	2	1.27632e+12	9606	Homo sapiens	KRT17;KRT5		R-HSA-9925879;R-HSA-9925892
R-HSA-9927418	Developmental Lineage of Mammary Gland Luminal Epithelial Cells	3	50	3.10501e+16	2.3588927567819162E-5	4.246006962207449E-4	2	3	1.91449e+12	9606	Homo sapiens	KRT17;KRT5		R-HSA-9927428;R-HSA-9960175
R-HSA-9924644	Developmental Lineages of the Mammary Gland	3	80	4.96802e+16	9.461593253379252E-5	0.001354827050776053	5	8	5.1053e+11	9606	Homo sapiens	KRT17;KRT5		R-HSA-9925879;R-HSA-9927428;R-HSA-9925892;R-HSA-9960175;R-HSA-9925817
R-HSA-1266738	Developmental Biology	9	1968	1222132521890331	1.0421746544431176E-4	0.001354827050776053	23	980	6253988513082323	9606	Homo sapiens	KRT17;KRT5;KRT75		R-HSA-9925879;R-HSA-9725621;R-HSA-6806629;R-HSA-6805573;R-HSA-6814734;R-HSA-6814764;R-HSA-9853402;R-HSA-6805546;R-HSA-9727354;R-HSA-9925817;R-HSA-6806613;R-HSA-6810357;R-HSA-9927428;R-HSA-9925892;R-HSA-6814387;R-HSA-6811539;R-HSA-6806610;R-HSA-6809393;R-HSA-6809663;R-HSA-8942224;R-HSA-9960175;R-HSA-6814298;R-HSA-6810937
R-HSA-9734767	Developmental Cell Lineages	4	283	1757436502515059	2.396011340608517E-4	0.002566123246868779	8	22	1.40396e+16	9606	Homo sapiens	KRT17;KRT5		R-HSA-9925879;R-HSA-9725621;R-HSA-9927428;R-HSA-9925892;R-HSA-9960175;R-HSA-9853402;R-HSA-9727354;R-HSA-9925817
R-HSA-9651496	Defects of contact activation system (CAS) and kallikrein/kinin system (KKS)	2	21	1304104825187853	2.566123246868779E-4	0.002566123246868779	6	18	1148691767708998	9606	Homo sapiens	F10;SERPING1		R-HSA-9651456;R-HSA-9651467;R-HSA-9670874;R-HSA-9650447;R-HSA-9668253;R-HSA-9668365
R-HSA-9734779	Developmental Cell Lineages of the Integumentary System	3	120	7452027572502018	3.1052654368246557E-4	0.002676018229862187	7	12	7.65795e+11	9606	Homo sapiens	KRT17;KRT5		R-HSA-9925879;R-HSA-9725621;R-HSA-9927428;R-HSA-9925892;R-HSA-9960175;R-HSA-9727354;R-HSA-9925817
R-HSA-9671793	Diseases of hemostasis	2	24	1.49041e+16	3.345022787327734E-4	0.002676018229862187	6	23	1.46777e+16	9606	Homo sapiens	F10;SERPING1		R-HSA-9651456;R-HSA-9651467;R-HSA-9670874;R-HSA-9650447;R-HSA-9668253;R-HSA-9668365
R-HSA-140837	Intrinsic Pathway of Fibrin Clot Formation	2	26	1614605974042104	3.9205632372263377E-4	0.0027443942660584364	4	24	1.53159e+16	9606	Homo sapiens	F10;SERPING1		R-HSA-158164;R-HSA-158357;R-HSA-9650473;R-HSA-158399
R-HSA-140877	Formation of Fibrin Clot (Clotting Cascade)	2	43	2.67031e+16	0.0010603624576116522	0.007422537203281565	13	61	389278876834716	9606	Homo sapiens	F10;SERPING1		R-HSA-140736;R-HSA-140769;R-HSA-140777;R-HSA-140686;R-HSA-9015111;R-HSA-158164;R-HSA-158357;R-HSA-140664;R-HSA-9650473;R-HSA-140825;R-HSA-9015122;R-HSA-158399;R-HSA-140700
R-HSA-9925563	Developmental Lineage of Pancreatic Ductal Cells	2	77	4781717692355462	0.0033246011395694497	0.01747465458261932	1	2	1.27632e+12	9606	Homo sapiens	KRT17		R-HSA-9853402
R-HSA-9657689	Defective SERPING1 causes hereditary angioedema	1	3	1.86301e+12	0.003348107364425257	0.01747465458261932	3	3	1.91449e+12	9606	Homo sapiens	SERPING1		R-HSA-9651456;R-HSA-9651467;R-HSA-9650447
R-HSA-975634	Retinoid metabolism and transport	2	79	4905918151897162	0.003494930916523864	0.01747465458261932	10	28	1.78685e+16	9606	Homo sapiens	TTR;APOB		R-HSA-2395764;R-HSA-2404134;R-HSA-2187332;R-HSA-2404131;R-HSA-2404140;R-HSA-2424254;R-HSA-2395768;R-HSA-2395784;R-HSA-2423785;R-HSA-2429643
R-HSA-6806667	Metabolism of fat-soluble vitamins	2	89	5526920449605664	0.004406529241788415	0.01784715390888536	10	33	2.10593e+16	9606	Homo sapiens	TTR;APOB		R-HSA-2395764;R-HSA-2404134;R-HSA-2187332;R-HSA-2404131;R-HSA-2404140;R-HSA-2424254;R-HSA-2395768;R-HSA-2395784;R-HSA-2423785;R-HSA-2429643
R-HSA-9672383	Defective factor IX causes thrombophilia	1	4	2.48401e+11	0.00446178847722134	0.01784715390888536	1	1	6.38162e+10	9606	Homo sapiens	F10		R-HSA-9668253
R-HSA-9673202	Defective F9 variant does not activate FX	1	4	2.48401e+11	0.00446178847722134	0.01784715390888536	1	1	6.38162e+10	9606	Homo sapiens	F10		R-HSA-9670874
R-HSA-9918449	Defective visual phototransduction due to STRA6 loss of function	1	4	2.48401e+11	0.00446178847722134	0.01784715390888536	1	1	6.38162e+10	9606	Homo sapiens	TTR		R-HSA-2453818
R-HSA-9672396	Defective cofactor function of FVIIIa variant	1	4	2.48401e+11	0.00446178847722134	0.01784715390888536	1	1	6.38162e+10	9606	Homo sapiens	F10		R-HSA-9668365
R-HSA-140834	Extrinsic Pathway of Fibrin Clot Formation	1	6	3.72601e+11	0.006685625703662934	0.020056877110988802	4	8	5.1053e+11	9606	Homo sapiens	F10		R-HSA-140736;R-HSA-140769;R-HSA-140825;R-HSA-140777
R-HSA-166665	Terminal pathway of complement	1	8	4.96802e+11	0.008904770709915466	0.022238465630354698	4	5	3.19081e+11	9606	Homo sapiens	C7		R-HSA-173723;R-HSA-173720;R-HSA-173725;R-HSA-173709
R-HSA-8866423	VLDL assembly	1	9	5.58902e+11	0.010012586543398094	0.022238465630354698	5	5	3.19081e+11	9606	Homo sapiens	APOB		R-HSA-8866327;R-HSA-8866308;R-HSA-8866321;R-HSA-8866304;R-HSA-8866329
R-HSA-8964026	Chylomicron clearance	1	9	5.58902e+11	0.010012586543398094	0.022238465630354698	4	4	2.55265e+12	9606	Homo sapiens	APOB		R-HSA-174706;R-HSA-174624;R-HSA-174657;R-HSA-174808
R-HSA-9662001	Defective factor VIII causes hemophilia A	1	9	5.58902e+11	0.010012586543398094	0.022238465630354698	1	8	5.1053e+11	9606	Homo sapiens	F10		R-HSA-9668365
R-HSA-159763	Transport of gamma-carboxylated protein precursors from the endoplasmic reticulum to the Golgi apparatus	1	9	5.58902e+11	0.010012586543398094	0.022238465630354698	1	9	5.74346e+10	9606	Homo sapiens	F10		R-HSA-159757
R-HSA-977606	Regulation of Complement cascade	2	139	8631931938148171	0.010399779537757614	0.022238465630354698	7	42	2.68028e+16	9606	Homo sapiens	C7;SERPING1		R-HSA-8852580;R-HSA-2530453;R-HSA-9021306;R-HSA-8852481;R-HSA-2530429;R-HSA-2530445;R-HSA-8852266
R-HSA-8964046	VLDL clearance	1	10	6.21002e+11	0.011119232815177349	0.022238465630354698	3	3	1.91449e+12	9606	Homo sapiens	APOB		R-HSA-8933292;R-HSA-8854462;R-HSA-8854408
R-HSA-8964041	LDL remodeling	1	10	6.21002e+11	0.011119232815177349	0.022238465630354698	2	3	1.91449e+12	9606	Homo sapiens	APOB		R-HSA-266350;R-HSA-176879
R-HSA-159782	Removal of aminoterminal propeptides from gamma-carboxylated proteins	1	10	6.21002e+11	0.011119232815177349	0.022238465630354698	1	9	5.74346e+10	9606	Homo sapiens	F10		R-HSA-159733
R-HSA-446107	Type I hemidesmosome assembly	1	11	6.83103e+11	0.01222471068744413	0.02444942137488826	1	6	3.82897e+12	9606	Homo sapiens	KRT5		R-HSA-446077
R-HSA-166658	Complement cascade	2	163	1.01223e+16	0.014076841420105901	0.027579367204834004	11	73	4.65858e+16	9606	Homo sapiens	C7;SERPING1		R-HSA-8852580;R-HSA-2530453;R-HSA-9021306;R-HSA-8852481;R-HSA-173723;R-HSA-173720;R-HSA-2530429;R-HSA-2530445;R-HSA-8852266;R-HSA-173725;R-HSA-173709
R-HSA-2187338	Visual phototransduction	2	165	1.02465e+16	0.014405427612435573	0.027579367204834004	12	87	5552010210593491	9606	Homo sapiens	TTR;APOB		R-HSA-2395764;R-HSA-2453876;R-HSA-2453863;R-HSA-2404134;R-HSA-2187332;R-HSA-2404131;R-HSA-2404140;R-HSA-2424254;R-HSA-2395784;R-HSA-2395768;R-HSA-2423785;R-HSA-2429643
R-HSA-9668250	Defective factor IX causes hemophilia B	1	13	8.07303e+10	0.014432165876773762	0.027579367204834004	1	4	2.55265e+12	9606	Homo sapiens	F10		R-HSA-9670874
R-HSA-9820448	Developmental Cell Lineages of the Exocrine Pancreas	2	170	1.0557e+16	0.01524147344801674	0.027579367204834004	1	10	6.38162e+11	9606	Homo sapiens	KRT17		R-HSA-9853402
R-HSA-8963888	Chylomicron assembly	1	14	8.69403e+11	0.015534145512806408	0.027579367204834004	5	5	3.19081e+11	9606	Homo sapiens	APOB		R-HSA-174786;R-HSA-174660;R-HSA-174741;R-HSA-174587;R-HSA-174731
R-HSA-3000497	Scavenging by Class H Receptors	1	15	9.31503e+11	0.01663496138726428	0.027579367204834004	4	4	2.55265e+12	9606	Homo sapiens	APOB		R-HSA-2247511;R-HSA-2203479;R-HSA-2247513;R-HSA-2197770
R-HSA-159740	Gamma-carboxylation of protein precursors	1	15	9.31503e+11	0.01663496138726428	0.027579367204834004	1	9	5.74346e+10	9606	Homo sapiens	F10		R-HSA-159819
R-HSA-3000484	Scavenging by Class F Receptors	1	16	9.93604e+11	0.01773461465692827	0.027579367204834004	2	2	1.27632e+12	9606	Homo sapiens	APOB		R-HSA-2247514;R-HSA-2197645
R-HSA-159854	Gamma-carboxylation, transport, and amino-terminal cleavage of proteins	1	16	9.93604e+11	0.01773461465692827	0.027579367204834004	3	27	1.72304e+16	9606	Homo sapiens	F10		R-HSA-159733;R-HSA-159819;R-HSA-159757
R-HSA-8963901	Chylomicron remodeling	1	17	1.0557e+16	0.01883310647750669	0.027579367204834004	3	3	1.91449e+12	9606	Homo sapiens	APOB		R-HSA-174690;R-HSA-174739;R-HSA-174757
R-HSA-3000471	Scavenging by Class B Receptors	1	21	1304104825187853	0.023215482345419813	0.027579367204834004	4	5	3.19081e+11	9606	Homo sapiens	APOB		R-HSA-2187264;R-HSA-2512800;R-HSA-2247512;R-HSA-2197646
R-HSA-432142	Platelet sensitization by LDL	1	23	1.42831e+16	0.025399731554155758	0.027579367204834004	4	9	5.74346e+10	9606	Homo sapiens	APOB		R-HSA-432129;R-HSA-435244;R-HSA-8948034;R-HSA-432121
R-HSA-140875	Common Pathway of Fibrin Clot Formation	1	25	1.55251e+16	0.027579367204834004	0.027579367204834004	5	29	1.85067e+16	9606	Homo sapiens	F10		R-HSA-140664;R-HSA-9015122;R-HSA-140686;R-HSA-9015111;R-HSA-140700
R-HSA-8964038	LDL clearance	1	28	1.73881e+16	0.03084019031999452	0.03084019031999452	7	20	1.27632e+16	9606	Homo sapiens	APOB		R-HSA-171106;R-HSA-171122;R-HSA-171059;R-HSA-8933258;R-HSA-8865667;R-HSA-171141;R-HSA-8876366
R-HSA-8963898	Plasma lipoprotein assembly	1	30	1.86301e+16	0.03300833216848109	0.03300833216848109	10	19	1.21251e+16	9606	Homo sapiens	APOB		R-HSA-8866327;R-HSA-174786;R-HSA-8866308;R-HSA-8866321;R-HSA-174660;R-HSA-8866304;R-HSA-174741;R-HSA-174587;R-HSA-174731;R-HSA-8866329
R-HSA-2453864	Retinoid cycle disease events	1	31	1.92511e+16	0.03409068444957253	0.03409068444957253	1	13	8.29611e+11	9606	Homo sapiens	TTR		R-HSA-2453818
R-HSA-9675143	Diseases of the neuronal system	1	31	1.92511e+16	0.03409068444957253	0.03409068444957253	1	14	8.93427e+11	9606	Homo sapiens	TTR		R-HSA-2453818
R-HSA-2474795	Diseases associated with visual transduction	1	31	1.92511e+16	0.03409068444957253	0.03409068444957253	1	14	8.93427e+11	9606	Homo sapiens	TTR		R-HSA-2453818
R-HSA-5686938	Regulation of TLR by endogenous ligand	1	41	2546109420604856	0.04485146145490526	0.04485146145490526	1	13	8.29611e+11	9606	Homo sapiens	APOB		R-HSA-8869667
