# Supplementary material for: Systems-Level Proteomic and Biochemical Profiling of Plasma from Captive Indian Star Tortoise with Reactome Pathway Enrichment Analysis
Source: Metabolites. 2026 Jun 8;16(6):398. doi: 10.3390/metabo16060398 (PMC13303172; doi:10.3390/metabo16060398)
Supplement: Supplementary file 1 [file metabolites-16-00398-s001.zip › Table S10 Plasma biochemical parameters of the studied Indian star tortoises (Geochelone elegans).xlsx]

## Sheet: Sheet1
	oznaka uzorka	pokazatelj	rezultat
	K1	albumin	16 g/L
	K2	albumin	25 g/L
	K3	albumin	18 g/L
	K4	albumin	17 g/L
	K5	albumin	13 g/L
	K6	albumin	20 g/L
	K7	albumin	18 g/L
	K9	albumin	22 g/L
	K1	ALP	49 U/L
	K2	ALP	84 U/L
	K3	ALP	65 U/L
	K4	ALP	54 U/L
	K5	ALP	46 U/L
	K6	ALP	47 U/L
	K7	ALP	40 U/L
	K9	ALP	68 U/L
	K1	ALT	< 4 U/L	volumeni su bili mali pa nisam imala dovoljno za ponavljanje ukoncentriravanjem
	K2	ALT	< 4 U/L
	K3	ALT	< 4 U/L
	K4	ALT	< 4 U/L
	K5	ALT	< 4 U/L
	K6	ALT	< 4 U/L
	K7	ALT	< 4 U/L
	K9	ALT	< 4 U/L
	K1	amilaza	1966 U/L
	K2	amilaza	2776 U/L
	K3	amilaza	1112 U/L
	K4	amilaza	1857 U/L
	K5	amilaza	964 U/L
	K6	amilaza	2199 U/L
	K7	amilaza	1082 U/L
	K9	amilaza	1274 U/L
	K1	AST	44 U/L
	K2	AST	47 U/L
	K3	AST	34 U/L
	K4	AST	52 U/L
	K5	AST	59 U/L
	K6	AST	32 U/L
	K7	AST	36 U/L
	K9	AST	29 U/L
	K1	Ca	3,0 mmol/L
	K2	Ca	> 6,0 mmol/L	volumeni su bili mali pa nisam imala dovoljno za ponavljanje u razrijeđenju
	K3	Ca	2,9 mmol/L
	K4	Ca	4,1 mmol/L
	K5	Ca	2,7 mmol/L
	K6	Ca	5,6 mmol/L
	K7	Ca	3,1 mmol/L
	K9	Ca	3,9 mmol/L
	K1	kolesterol	1,4 mmol/L
	K2	kolesterol	3,8 mmol/L
	K3	kolesterol	1,7 mmol/L
	K4	kolesterol	2,1 mmol/L
	K5	kolesterol	1,1 mmol/L
	K6	kolesterol	4,5 mmol/L
	K7	kolesterol	4,0 mmol/L
	K9	kolesterol	2,8 mmol/L
	K1	CK	54 U/L
	K2	CK	45 U/L
	K3	CK	423 U/L
	K4	CK	198 U/L
	K5	CK	77 U/L
	K6	CK	40 U/L
	K7	CK	83 U/L
	K9	CK	112 U/L
	K1	Cl	105 mmol/L
	K2	Cl	96 mmol/L
	K3	Cl	98 mmol/L
	K4	Cl	105 mmol/L
	K5	Cl	97 mmol/L
	K6	Cl	100 mmol/L
	K7	Cl	101 mmol/L
	K9	Cl	105 mmol/L
	K1	kreatinin	23 umol/L
	K2	kreatinin	19 umol/L
	K3	kreatinin	18 umol/L
	K4	kreatinin	18 umol/L
	K5	kreatinin	22 umol/L
	K6	kreatinin	31 umol/L
	K7	kreatinin	26 umol/L
	K9	kreatinin	23 umol/L
	K1	lipaza (DGGR)	11 U/L
	K2	lipaza (DGGR)	14 U/L
	K3	lipaza (DGGR)	12 U/L
	K4	lipaza (DGGR)	13 U/L
	K5	lipaza (DGGR)	9 U/L
	K6	lipaza (DGGR)	13 U/L
	K1	GGT	1 U/L
	K2	GGT	3 U/L
	K3	GGT	1 U/L
	K4	GGT	2 U/L
	K5	GGT	2 U/L
	K6	GGT	2 U/L
	K7	GGT	4 U/L
	K9	GGT	2 U/L
	K1	glukoza	3,8 mmol/L
	K2	glukoza	2,9 mmol/L
	K3	glukoza	2,7 mmol/L
	K4	glukoza	3,8 mmol/L
	K5	glukoza	2,6 mmol/L
	K6	glukoza	2,9 mmol/L
	K7	glukoza	3,5 mmol/L
	K9	glukoza	3,2 mmol/L
	K1	Fe	8,3 umol/L
	K3	Fe	11,2 umol/L
	K5	Fe	4,9 umol/L
	K6	Fe	11,5 umol/L
	K7	Fe	7,8 umol/L
	K1	K	5,7 mmol/L
	K2	K	6,0 mmol/L
	K3	K	5,8 mmol/L
	K4	K	6,2 mmol/L
	K5	K	6,1 mmol/L
	K6	K	6,2 mmol/L
	K7	K	6,7 mmol/L
	K9	K	5,1 mmol/L
	K1	LDH	247 U/L
	K2	LDH	136 U/L
	K3	LDH	154 U/L
	K4	LDH	220 U/L
	K5	LDH	153 U/L
	K6	LDH	161 U/L
	K7	LDH	230 U/L
	K9	LDH	87 U/L
	K1	lipaza	29 U/L
	K2	lipaza	37 U/L
	K3	lipaza	39 U/L
	K4	lipaza	71 U/L
	K5	lipaza	30 U/L
	K6	lipaza	37 U/L
	K7	lipaza	39 U/L
	K9	lipaza	26 U/L
	K1	Mg	1,82 mmol/L
	K2	Mg	3,53 mmol/L
	K3	Mg	2,31 mmol/L
	K4	Mg	2,13 mmol/L
	K5	Mg	2,31 mmol/L
	K6	Mg	2,89 mmol/L
	K7	Mg	1,96 mmol/L
	K9	Mg	2,38 mmol/L
	K1	Na	135 mmol/L
	K2	Na	125 mmol/L
	K3	Na	128 mmol/L
	K4	Na	134 mmol/L
	K5	Na	116 mmol/L
	K6	Na	127 mmol/L
	K7	Na	128 mmol/L
	K9	Na	131 mmol/L
	K1	fosfor	0,7 mmol/L
	K2	fosfor	2,3 mmol/L
	K3	fosfor	0,8 mmol/L
	K4	fosfor	1,3 mmol/L
	K5	fosfor	0,8 mmol/L
	K6	fosfor	1,7 mmol/L
	K7	fosfor	1,1 mmol/L
	K9	fosfor	1,4 mmol/L
	K1	bilirubin	< 0,9 umol/L	vrijednost je ispod donje granice linearnosti,
	K2	bilirubin	< 0,9 umol/L	a već je napravljeno u ukoncentriravanju
	K3	bilirubin	< 0,9 umol/L	jer tako radimo zbog pasa
	K4	bilirubin	< 0,9 umol/L	koji imaju niski bilirubin u odnosu na čovjeka
	K5	bilirubin	< 0,9 umol/L
	K6	bilirubin	< 0,9 umol/L
	K7	bilirubin	< 0,9 umol/L
	K9	bilirubin	< 0,9 umol/L
	K1	ukupni proteini	54 g/L
	K2	ukupni proteini	79 g/L
	K3	ukupni proteini	61 g/L
	K4	ukupni proteini	71 g/L
	K5	ukupni proteini	43 g/L
	K6	ukupni proteini	72 g/L
	K7	ukupni proteini	68 g/L
	K9	ukupni proteini	65 g/L
	K1	trigliceridi	0,3 mmol/L
	K2	trigliceridi	4,9 mmol/L
	K3	trigliceridi	0,3 mmol/L
	K4	trigliceridi	1,1 mmol/L
	K5	trigliceridi	0,2 mmol/L
	K6	trigliceridi	1,6 mmol/L
	K7	trigliceridi	0,5 mmol/L
	K9	trigliceridi	1,9 mmol/L
	K1	urea	6,0 mmol/L
	K2	urea	1,1 mmol/L
	K3	urea	2,5 mmol/L
	K4	urea	3,2 mmol/L
	K5	urea	16,7 mmol/L
	K6	urea	9,1 mmol/L
	K7	urea	4,2 mmol/L
	K9	urea	3,4 mmol/L

## Sheet: biokem G elegans
	U/L	U/L	U/L	U/I	U/I	U/I	U/L	U/I	U/I	mmol/L	mmol/L	umol/L	umol/L	g/L	g/L	mmol/L	mmol/L	mmol/L	mmol/L	mmol/L	mmol/L	mmol/L	mmol/L	umol/L
oznaka uzorka	ALP	ALT	AST	GGT	CK	LDH	amilaza	lipaza	lipaza (DGGR)	glukoza	kolesterol	kreatinin	bilirubin	ukupni proteini	albumin	trigliceridi	urea	Mg	K	Na	Cl	Ca	P	Fe
K1	49	< 4	44	1	54	247	1966	29	11	3.8	1.4	23	< 0,9	54	16	0.3	6	1.82	5.7	135	105	3	0.7	8.3
K2	84	< 4	47	3	45	136	2776	37	14	2.9	3.8	19	< 0,9	79	25	4.9	1.1	3.53	6	125	96	> 6,0	2.3	n.a
K3	65	< 4	34	1	423	154	1112	39	12	2.7	1.7	18	< 0,9	61	18	0.3	2.5	2.31	5.8	128	98	2.9	0.8	11.2
K4	54	< 4	52	2	198	220	1857	71	13	3.8	2.1	18	< 0,9	71	17	1.1	3.2	2.13	6.2	134	105	4.1	1.3	4.9
K5	46	< 4	59	2	77	153	964	30	9	2.6	1.1	22	< 0,9	43	13	0.2	16.7	2.31	6.1	116	97	2.7	0.8	11.5
K6	47	< 4	32	2	40	161	2199	37	13	2.9	4.5	31	< 0,9	72	20	1.6	9.1	2.89	6.2	127	100	5.6	1.7	7.8
K7	40	< 4	36	4	83	230	1082	39	n.a.	3.5	4	26	< 0,9	68	18	0.5	4.2	1.96	6.7	128	101	3.1	1.1	n.a
K9	68	< 4	29	2	112	87	1274	26	n.a.	3.2	2.8	23	< 0,9	65	22	1.9	3.4	2.38	5.1	131	105	3.9	1.4	n.a
	56.625		41.625	2.125	129	173.5	1653.75	38.5	12	3.175	2.675	22.5		64.125	18.625	1.35	5.775	2.41625	5.975	128	100.875	3.61429	1.2625	8.74
	11.78		8.87	0.69	90.75	44.13	545.75	8.38	1.33	0.4	1.1	3.25		8.59	2.78	1.09	3.62	0.39	0.33	4	3.13	0.79	0.41	2.09

## Sheet: biokem G elegans (spol)
		U/L	U/L	U/L	U/I	U/I	U/I	U/L	U/I	U/I	mmol/L	mmol/L	umol/L	umol/L	g/L	g/L	mmol/L	mmol/L	mmol/L	mmol/L	mmol/L	mmol/L	mmol/L	mmol/L	umol/L
	oznaka uzorka	ALP+B2:Y2	ALT	AST	GGT	CK	LDH	amilaza	lipaza	lipaza (DGGR)	glukoza	kolesterol	kreatinin	bilirubin	ukupni proteini	albumin	trigliceridi	urea	Mg	K	Na	Cl	Ca	P	Fe
	K1	49	< 4	44	1	54	247	1966	29	11	3.8	1.4	23	< 0,9	54	16	0.3	6	1.82	5.7	135	105	3	0.7	8.3
	K2	84	< 4	47	3	45	136	2776	37	14	2.9	3.8	19	< 0,9	79	25	4.9	1.1	3.53	6	125	96	> 6,0	2.3	n.a
	K3	65	< 4	34	1	423	154	1112	39	12	2.7	1.7	18	< 0,9	61	18	0.3	2.5	2.31	5.8	128	98	2.9	0.8	11.2
	K4	54	< 4	52	2	198	220	1857	71	13	3.8	2.1	18	< 0,9	71	17	1.1	3.2	2.13	6.2	134	105	4.1	1.3	4.9
		63		44.25	1.75	180	189.25	1927.75	44	12.5	3.3	2.25	19.5		66.25	19	1.65	3.2	2.4475	5.925	130.5	101	3.33333	1.275	8.13333
		11.5		5.25	0.75	130.5	44.25	443.25	13.5	1	0.5	0.78	1.75		8.75	3	1.63	1.4	0.54	0.18	4	4	0.51	0.53	2.16
	K5	46	< 4	59	2	77	153	964	30	9	2.6	1.1	22	< 0,9	43	13	0.2	16.7	2.31	6.1	116	97	2.7	0.8	11.5
	K6	47	< 4	32	2	40	161	2199	37	13	2.9	4.5	31	< 0,9	72	20	1.6	9.1	2.89	6.2	127	100	5.6	1.7	7.8
	K7	40	< 4	36	4	83	230	1082	39	n.a.	3.5	4	26	< 0,9	68	18	0.5	4.2	1.96	6.7	128	101	3.1	1.1	n.a
	K9	68	< 4	29	2	112	87	1274	26	n.a.	3.2	2.8	23	< 0,9	65	22	1.9	3.4	2.38	5.1	131	105	3.9	1.4	n.a
		50.25		39	2.5	78	157.75	1379.75	33	11	3.05	3.1	25.5		62	18.25	1.05	8.35	2.385	6.025	125.5	100.75	3.825	1.25	9.65
		8.88		10	0.75	19.5	37.75	409.63	5	2	0.3	1.15	3		9.5	2.75	0.7	4.55	0.25	0.46	4.75	2.25	0.93	0.3	1.85
#NAME?		ALP	ALT	AST	GGT	CK	LDH	amilaza	lipaza	lipaza (DGGR)	glukoza	kolesterol	kreatinin	bilirubin	ukupni proteini	albumin	trigliceridi	urea	Mg	K	Na	Cl	Ca	P	Fe
males	MEAN	63		44.25	1.75	180	189.25	1927.75	44	12.5	3.3	2.25	19.5		66.25	19	1.65	3.2	2.4475	5.925	130.5	101	3.33333	1.275	8.13333
	S.E.M.	11.5		5.25	0.75	130.5	44.25	443.25	13.5	1	0.5	0.78	1.75		8.75	3	1.63	1.4	0.54	0.18	4	4	0.51	0.53	2.16
females	MEAN	50.25		39	2.5	78	157.75	1379.75	33	11	3.05	3.1	25.5		62	18.25	1.05	8.35	2.385	6.025	125.5	100.75	3.825	1.25	9.65
	S.E.M.	8.88		10	0.75	19.5	37.75	409.63	5	2	0.3	1.15	3		9.5	2.75	0.7	4.55	0.25	0.46	4.75	2.25	0.93	0.3	1.85

## Sheet: BCS 9
ID number	2M	4M	7M	8M	3F	5F	6F	9F	10F
weight (g)	1429	1282	1387	1677	1804	1604	2738	2637	1939
SCL (cm)	29	23	21.3	23	21.5	22	27.6	25.5	24.4
CCL (cm)	28.2	27.2	27.5	31.6	29.8	27.4	34.8	32.3	31.6
CH (cm)	11.6	10.3	12	12.1	12.3	10.9	14.5	14.5	13
CW (cm)	13.2	12.7	13.2	14.7	15.1	14.5	19	17.3	16.6
SPL (cm)	18	17	18.3	11.3	18.3	18.8	22.7	20.8	21.4
AFW (cm)	5.2	4.6	5	5.4	5.2	4.2	5.5	5.8	5.8
BCS	5	5	5.3	5	5.2	5.7	6	5.7	5.2
ID number	weight (g)	SCL (cm)	CCL (cm)	CH (cm)	CW (cm)	SPL (cm)	AFW (cm)	BCS
2M	1429	29	28.2	11.6	13.2	18	5.2	5				weight (g)	SCL (cm)	CCL (cm)	CH (cm)	CW (cm)	SPL (cm)	AFW (cm)	BCS
4M	1282	23	27.2	10.3	12.7	17	4.6	5		males	MEAN	1443.75	24.075	28.625	11.5	13.45	16.15	5.05	5.075
7M	1387	21.3	27.5	12	13.2	18.3	5	5.3			S.E.M.	116.63	2.46	1.49	0.6	0.63	2.43	0.25
8M	1677	23	31.6	12.1	14.7	11.3	5.4	5		females	MEAN	2144.4	24.2	31.18	13.04	16.5	20.4	5.3	5.56
MEAN	1443.75	24.075	28.625	11.5	13.45	16.15	5.05	5.075			S.E.M.	434.18	1.16	2.06	1.17	1.36	1.48	0.48
	116.63	2.46	1.49	0.6	0.63	2.43	0.25
3F	1804	21.5	29.8	12.3	15.1	18.3	5.2	5.2
5F	1604	22	27.4	10.9	14.5	18.8	4.2	5.7
6F	2738	27.6	34.8	14.5	19	22.7	5.5	6
9F	2637	25.5	32.3	14.5	17.3	20.8	5.8	5.7
10F	1939	24.4	31.6	13	16.6	21.4	5.8	5.2
MEAN	2144.4	24.2	31.18	13.04	16.5	20.4	5.3	5.56
	434.18	1.16	2.06	1.17	1.36	1.48	0.48
