# Supplementary material for: Systems-Level Proteomic and Biochemical Profiling of Plasma from Captive Indian Star Tortoise with Reactome Pathway Enrichment Analysis
Source: Metabolites. 2026 Jun 8;16(6):398. doi: 10.3390/metabo16060398 (PMC13303172; doi:10.3390/metabo16060398)
Supplement: Supplementary file 1 [file metabolites-16-00398-s001.zip › Table S2 Significantly enriched pathways with associated genes, false discovery rate (FDR), and p-values.xlsx]

## Sheet: Sheet17
	Pathway name	Associated gene names	p-Value	FDR
	Formation of the cornified envelope	KRT17, KRT5, KRT75	9.94E-11	9.05E-09
	Keratinization	KRT17, KRT5, KRT75	2.98E-09	1.34E-07
	Developmental Lineage of Mammary Stem Cells	KRT17, KRT5	4.20E-06	1.26E-04
	Developmental Lineage of Mammary Gland Myoepithelial Cells	KRT17, KRT5	8.17E-06	1.80E-04
	Developmental Lineage of Mammary Gland Luminal Epithelial Cells	KRT17, KRT5	2.35E-05	4.24E-04
	Developmental Lineages of the Mammary Gland	KRT17, KRT5	9.46E-05	0.00135483
	Developmental Biology	KRT17, KRT5, KRT75	1.04E-04	0.00135483
	Developmental Cell Lineages	KRT17, KRT5	0.000239	0.00256612
	Defects of contact activation system (CAS) and kallikrein/kinin system (KKS)	F10, SERPING1	2.56E-04	0.00256612
	Developmental Cell Lineages of the Integumentary System	KRT17, KRT5	3.10E-04	0.00267602
	Diseases of hemostasis	F10, SERPING1	3.34E-04	0.00267602
	Intrinsic Pathway of Fibrin Clot Formation	F10, SERPING1	3.92E-04	0.00274439
	Formation of Fibrin Clot (Clotting Cascade)	F10, SERPING1	0.00106036	0.00742254
	Developmental Lineage of Pancreatic Ductal Cells	KRT17	0.0033246	0.0174747
	Defective SERPING1 causes hereditary angioedema	SERPING1	0.00334811	0.0174747
	Retinoid metabolism and transport	TTR, APOB	0.00349493	0.0174747
	Metabolism of fat-soluble vitamins	TTR, APOB	0.00440653	0.0178472
	Defective factor IX causes thrombophilia	F10	0.00446179	0.0178472
	Defective F9 variant does not activate FX	F10	0.00446179	0.0178472
	Defective visual phototransduction due to STRA6 loss of function	TTR	0.00446179	0.0178472
