# Supplementary material for: Systems-Level Proteomic and Biochemical Profiling of Plasma from Captive Indian Star Tortoise with Reactome Pathway Enrichment Analysis
Source: Metabolites. 2026 Jun 8;16(6):398. doi: 10.3390/metabo16060398 (PMC13303172; doi:10.3390/metabo16060398)
Supplement: Supplementary file 1 [file metabolites-16-00398-s001.zip › Table S3 Reactome pathway analysis of IZUMO1R.csv]

# background genes	# genes	category	chart color	description	FDR value	genes	network.SUID	nodes.SUID	p-value	PMID	term name	transferred FDR value	year
4	2	Reactome Pathways		PLCG1 events in ERBB2 signaling	0.0097	ERBB2|EGFR	256		4.24E-6		HSA-1251932	0.28274364265859425	0
22	2	Reactome Pathways		SHC1 events in ERBB2 signaling	0.0293	ERBB2|EGFR	256		7.76E-5		HSA-1250196	0.21531757778143826	0
16	2	Reactome Pathways		GRB2 events in ERBB2 signaling	0.0293	ERBB2|EGFR	256		4.31E-5		HSA-1963640	0.21531757778143826	0
16	2	Reactome Pathways		PI3K events in ERBB2 signaling	0.0293	ERBB2|EGFR	256		4.31E-5		HSA-1963642	0.21531757778143826	0
15	2	Reactome Pathways		ERBB2 Regulates Cell Motility	0.0293	ERBB2|EGFR	256		3.83E-5		HSA-6785631	0.21531757778143826	0
13	2	Reactome Pathways		ERBB2 Activates PTK6 Signaling	0.0293	ERBB2|EGFR	256		2.96E-5		HSA-8847993	0.21531757778143826	0
29	2	Reactome Pathways		Downregulation of ERBB2 signaling	0.0293	ERBB2|EGFR	256		1.3E-4		HSA-8863795	0.21531757778143826	0
12	2	Reactome Pathways		TFAP2 (AP-2) family regulates transcription of growth factors and their receptors	0.0293	ERBB2|EGFR	256		2.57E-5		HSA-8866910	0.21531757778143826	0
25	2	Reactome Pathways		Signaling by ERBB2 KD Mutants	0.0293	ERBB2|EGFR	256		9.86E-5		HSA-9664565	0.21531757778143826	0
16	2	Reactome Pathways		Signaling by ERBB2 ECD mutants	0.0293	ERBB2|EGFR	256		4.31E-5		HSA-9665348	0.21531757778143826	0
22	2	Reactome Pathways		Signaling by ERBB2 TMD/JMD mutants	0.0293	ERBB2|EGFR	256		7.76E-5		HSA-9665686	0.21531757778143826	0
