# Supplementary material for: Systems-Level Proteomic and Biochemical Profiling of Plasma from Captive Indian Star Tortoise with Reactome Pathway Enrichment Analysis
Source: Metabolites. 2026 Jun 8;16(6):398. doi: 10.3390/metabo16060398 (PMC13303172; doi:10.3390/metabo16060398)
Supplement: Supplementary file 1 [file metabolites-16-00398-s001.zip › Table S4 Reactome pathway analysis of AHSG.csv]

# background genes	# genes	category	chart color	description	FDR value	genes	network.SUID	nodes.SUID	p-value	PMID	term name	transferred FDR value	year
126	7	Reactome Pathways		Platelet degranulation	3.59E-10	APOH|APOA1|AHSG|ALB|FGG|SERPINA1|FGA	410		1.75E-13		HSA-114608	0.9444905551421681	0
124	7	Reactome Pathways		Regulation of Insulin-like Growth Factor (IGF) transport and uptake by Insulin-like Growth Factor Binding Proteins (IGFBPs)	3.59E-10	APOA1|AHSG|ALB|F2|FGG|SERPINA1|FGA	410		1.57E-13		HSA-381426	0.9444905551421681	0
260	8	Reactome Pathways		Platelet activation, signaling and aggregation	3.59E-10	APOH|APOA1|AHSG|ALB|F2|FGG|SERPINA1|FGA	410		1.68E-13		HSA-76002	0.9444905551421681	0
107	6	Reactome Pathways		Post-translational protein phosphorylation	6.4E-9	APOA1|AHSG|ALB|FGG|SERPINA1|FGA	410		1.4E-11		HSA-8957275	0.8193820026016112	0
17	3	Reactome Pathways		MyD88 deficiency (TLR2/4)	4.78E-5	FGG|TLR4|FGA	410		1.47E-7		HSA-5602498	0.4320572103387881	0
18	3	Reactome Pathways		IRAK4 deficiency (TLR2/4)	4.88E-5	FGG|TLR4|FGA	410		1.71E-7		HSA-5603041	0.4311580177997289	0
20	3	Reactome Pathways		Regulation of TLR by endogenous ligand	5.77E-5	FGG|TLR4|FGA	410		2.28E-7		HSA-5686938	0.42388241868442683	0
22	3	Reactome Pathways		Common Pathway of Fibrin Clot Formation	6.74E-5	F2|FGG|FGA	410		2.95E-7		HSA-140875	0.417134010346468	0
39	3	Reactome Pathways		Platelet Aggregation (Plug Formation)	2.6E-4	F2|FGG|FGA	410		1.47E-6		HSA-76009	0.35850266520291824	0
1405	7	Reactome Pathways		Post-translational protein modification	3.7E-4	APOA1|AHSG|ALB|F2|FGG|SERPINA1|FGA	410		2.44E-6		HSA-597592	0.3431798275933005	0
1041	6	Reactome Pathways		Innate Immune System	0.0012	AHSG|F2|FGG|TLR4|SERPINA1|FGA	410		8.13E-6		HSA-168249	0.29208187539523756	0
89	3	Reactome Pathways		ER-Phagosome pathway	0.0021	FGG|TLR4|FGA	410		1.58E-5		HSA-1236974	0.26777807052660807	0
10	2	Reactome Pathways		HDL remodeling	0.0024	APOA1|ALB	410		1.86E-5		HSA-8964058	0.2619788758288394	0
109	3	Reactome Pathways		MyD88:MAL(TIRAP) cascade initiated on plasma membrane	0.0031	FGG|TLR4|FGA	410		2.85E-5		HSA-166058	0.25086383061657275	0
15	2	Reactome Pathways		Scavenging of heme from plasma	0.0035	APOA1|ALB	410		3.83E-5		HSA-2168880	0.24559319556497244	0
15	2	Reactome Pathways		GRB2:SOS provides linkage to MAPK signaling for Integrins	0.0035	FGG|FGA	410		3.83E-5		HSA-354194	0.24559319556497244	0
15	2	Reactome Pathways		p130Cas linkage to MAPK signaling for integrins	0.0035	FGG|FGA	410		3.83E-5		HSA-372708	0.24559319556497244	0
36	2	Reactome Pathways		Signaling by high-kinase activity BRAF mutants	0.014	FGG|FGA	410		2.0E-4		HSA-6802948	0.18538719643217622	0
40	2	Reactome Pathways		MAP2K and MAPK activation	0.0167	FGG|FGA	410		2.4E-4		HSA-5674135	0.17772835288524166	0
41	2	Reactome Pathways		Signaling by RAF1 mutants	0.017	FGG|FGA	410		2.5E-4		HSA-9656223	0.1769551078621726	0
45	2	Reactome Pathways		Signaling by moderate kinase activity BRAF mutants	0.0191	FGG|FGA	410		3.0E-4		HSA-6802946	0.17189666327522726	0
45	2	Reactome Pathways		Paradoxical activation of RAF signaling by kinase inactive BRAF	0.0191	FGG|FGA	410		3.0E-4		HSA-6802955	0.17189666327522726	0
45	2	Reactome Pathways		Signaling downstream of RAS mutants	0.0191	FGG|FGA	410		3.0E-4		HSA-9649948	0.17189666327522726	0
46	2	Reactome Pathways		Heme signaling	0.0191	APOA1|TLR4	410		3.1E-4		HSA-9707616	0.17189666327522726	0
65	2	Reactome Pathways		Signaling by BRAF and RAF1 fusions	0.0334	FGG|FGA	410		6.1E-4		HSA-6802952	0.14762535331884355	0
79	2	Reactome Pathways		Amyloid fiber formation	0.0465	APOA1|FGA	410		9.0E-4		HSA-977225	0.1332547047110046	0
