# Supplementary material for: Systems-Level Proteomic and Biochemical Profiling of Plasma from Captive Indian Star Tortoise with Reactome Pathway Enrichment Analysis
Source: Metabolites. 2026 Jun 8;16(6):398. doi: 10.3390/metabo16060398 (PMC13303172; doi:10.3390/metabo16060398)
Supplement: Supplementary file 1 [file metabolites-16-00398-s001.zip › Table S5 Molecular function enrichment analysis of AHSG.csv]

# background genes,"# genes","category","chart color","description","FDR value","genes","network.SUID","nodes.SUID","p-value","PMID","term name","transferred FDR value","year"
796,"6","GO Molecular Function","","Lipid binding","0.0085","APOH|APOA1|ALB|F2|TLR4|GC","5704","","1.73E-6","","GO:0008289","0.20705810742857073","0"
