# Supplementary material for: Systems-Level Proteomic and Biochemical Profiling of Plasma from Captive Indian Star Tortoise with Reactome Pathway Enrichment Analysis
Source: Metabolites. 2026 Jun 8;16(6):398. doi: 10.3390/metabo16060398 (PMC13303172; doi:10.3390/metabo16060398)
Supplement: Supplementary file 1 [file metabolites-16-00398-s001.zip › Table S6 Biological process enrichment analysis of AHSG.csv]

# background genes,"# genes","category","chart color","description","FDR value","genes","network.SUID","nodes.SUID","p-value","PMID","term name","transferred FDR value","year"
24,"4","GO Biological Process","","Blood coagulation, fibrin clot formation","1.67E-5","APOH|F2|FGG|FGA","5704","","1.07E-9","","GO:0072378","0.4777283528852417","0"
173,"5","GO Biological Process","","Blood coagulation","5.86E-5","APOH|F2|FGG|SERPINA1|FGA","5704","","2.51E-8","","GO:0007596","0.42321023839819094","0"
46,"4","GO Biological Process","","Negative regulation of blood coagulation","5.86E-5","APOH|F2|FGG|FGA","5704","","1.19E-8","","GO:0030195","0.42321023839819094","0"
59,"4","GO Biological Process","","Zymogen activation","5.86E-5","APOH|F2|FGG|FGA","5704","","3.07E-8","","GO:0031638","0.42321023839819094","0"
336,"6","GO Biological Process","","Wound healing","5.86E-5","APOH|F2|FGG|TLR4|SERPINA1|FGA","5704","","1.12E-8","","GO:0042060","0.42321023839819094","0"
11,"3","GO Biological Process","","Plasminogen activation","6.69E-5","APOH|FGG|FGA","5704","","4.69E-8","","GO:0031639","0.41745738822321765","0"
964,"7","GO Biological Process","","Regulation of response to external stimulus","1.7E-4","APOH|APOA1|AHSG|F2|FGG|TLR4|FGA","5704","","1.91E-7","","GO:0032101","0.37695510786217257","0"
19,"3","GO Biological Process","","Fibrinolysis","1.7E-4","F2|FGG|FGA","5704","","1.98E-7","","GO:0042730","0.37695510786217257","0"
1035,"7","GO Biological Process","","Negative regulation of multicellular organismal process","2.4E-4","APOH|APOA1|AHSG|F2|FGG|TLR4|FGA","5704","","3.1E-7","","GO:0051241","0.3619788758288394","0"
24,"3","GO Biological Process","","Regulation of heterotypic cell-cell adhesion","2.8E-4","APOA1|FGG|FGA","5704","","3.75E-7","","GO:0034114","0.3552841968657781","0"
387,"5","GO Biological Process","","Negative regulation of response to external stimulus","8.3E-4","APOH|APOA1|F2|FGG|FGA","5704","","1.27E-6","","GO:0032102","0.30809219076239264","0"
42,"3","GO Biological Process","","Acute-phase response","0.0011","AHSG|F2|SERPINA1","5704","","1.81E-6","","GO:0006953","0.2958607314841775","0"
1373,"7","GO Biological Process","","Regulation of response to stress","0.0012","APOH|APOA1|AHSG|F2|FGG|TLR4|FGA","5704","","2.09E-6","","GO:0080134","0.29208187539523756","0"
45,"3","GO Biological Process","","Positive regulation of substrate adhesion-dependent cell spreading","0.0012","APOA1|FGG|FGA","5704","","2.21E-6","","GO:1900026","0.29208187539523756","0"
53,"3","GO Biological Process","","Regulation of platelet activation","0.0019","F2|FGG|TLR4","5704","","3.53E-6","","GO:0010543","0.27212463990471714","0"
915,"6","GO Biological Process","","Positive regulation of transport","0.002","APOA1|AHSG|F2|FGG|TLR4|FGA","5704","","3.87E-6","","GO:0051050","0.2698970004336019","0"
1612,"7","GO Biological Process","","Negative regulation of response to stimulus","0.0028","APOH|APOA1|AHSG|F2|FGG|TLR4|FGA","5704","","6.12E-6","","GO:0048585","0.2552841968657781","0"
5,"2","GO Biological Process","","Blood coagulation, common pathway","0.0028","F2|FGA","5704","","5.94E-6","","GO:0072377","0.2552841968657781","0"
2492,"8","GO Biological Process","","Regulation of developmental process","0.0034","APOH|MGP|APOA1|AHSG|F2|FGG|TLR4|FGA","5704","","7.66E-6","","GO:0050793","0.2468521082957745","0"
9,"2","GO Biological Process","","Positive regulation of lipoprotein lipase activity","0.0062","APOH|APOA1","5704","","1.55E-5","","GO:0051006","0.2207608310501746","0"
2749,"8","GO Biological Process","","Regulation of multicellular organismal process","0.0063","APOH|MGP|APOA1|AHSG|F2|FGG|TLR4|FGA","5704","","1.61E-5","","GO:0051239","0.22006594505464183","0"
311,"4","GO Biological Process","","Regulation of cell morphogenesis","0.0072","APOA1|F2|FGG|FGA","5704","","1.93E-5","","GO:0022604","0.21426675035687315","0"
97,"3","GO Biological Process","","Platelet activation","0.0074","F2|FGG|FGA","5704","","2.03E-5","","GO:0030168","0.21307682802690237","0"
13,"2","GO Biological Process","","Negative regulation of fibrinolysis","0.0103","APOH|F2","5704","","2.96E-5","","GO:0051918","0.1987162775294828","0"
15,"2","GO Biological Process","","Positive regulation of heterotypic cell-cell adhesion","0.0131","FGG|FGA","5704","","3.83E-5","","GO:0034116","0.1882728704344236","0"
131,"3","GO Biological Process","","Positive regulation of protein secretion","0.0159","FGG|TLR4|FGA","5704","","4.87E-5","","GO:0050714","0.17986028756795486","0"
19,"2","GO Biological Process","","Negative regulation of platelet activation","0.0182","F2|FGG","5704","","5.91E-5","","GO:0010544","0.17399286120149252","0"
3358,"8","GO Biological Process","","Response to stress","0.0219","APOH|AHSG|ALB|F2|FGG|TLR4|SERPINA1|FGA","5704","","7.25E-5","","GO:0006950","0.16595558851598818","0"
920,"5","GO Biological Process","","Regulation of anatomical structure morphogenesis","0.0243","APOH|APOA1|F2|FGG|FGA","5704","","8.21E-5","","GO:0022603","0.16143937264016878","0"
461,"4","GO Biological Process","","Positive regulation of protein localization","0.0257","F2|FGG|TLR4|FGA","5704","","8.85E-5","","GO:1903829","0.15900668766687054","0"
6490,"10","GO Biological Process","","Multicellular organismal process","0.0333","APOH|MGP|APOA1|AHSG|ALB|F2|FGG|TLR4|SERPINA1|FGA","5704","","1.2E-4","","GO:0032501","0.147755576649368","0"
506,"4","GO Biological Process","","Regulation of cell development","0.0336","APOA1|F2|FGG|FGA","5704","","1.3E-4","","GO:0060284","0.14736607226101558","0"
28,"2","GO Biological Process","","Negative regulation of extrinsic apoptotic signaling pathway via death domain receptors","0.0336","FGG|FGA","5704","","1.2E-4","","GO:1902042","0.14736607226101558","0"
997,"5","GO Biological Process","","Positive regulation of intracellular signal transduction","0.0336","APOA1|F2|FGG|TLR4|FGA","5704","","1.2E-4","","GO:1902533","0.14736607226101558","0"
3654,"8","GO Biological Process","","Regulation of biological quality","0.0349","APOH|APOA1|ALB|F2|FGG|TLR4|SERPINA1|FGA","5704","","1.4E-4","","GO:0065008","0.145717457304082","0"
31,"2","GO Biological Process","","Negative regulation of endothelial cell apoptotic process","0.0369","FGG|FGA","5704","","1.5E-4","","GO:2000352","0.14329736338409396","0"
32,"2","GO Biological Process","","Positive regulation of vasoconstriction","0.0385","FGG|FGA","5704","","1.6E-4","","GO:0045907","0.14145392704914994","0"
538,"4","GO Biological Process","","Inflammatory response","0.0386","AHSG|F2|TLR4|SERPINA1","5704","","1.6E-4","","GO:0006954","0.1413412695328245","0"
551,"4","GO Biological Process","","Regulation of vesicle-mediated transport","0.041","APOA1|AHSG|FGG|FGA","5704","","1.8E-4","","GO:0060627","0.13872161432802646","0"
213,"3","GO Biological Process","","Positive regulation of ERK1 and ERK2 cascade","0.0463","FGG|TLR4|FGA","5704","","2.0E-4","","GO:0070374","0.13344190089820468","0"
