# Supplementary material for: Systems-Level Proteomic and Biochemical Profiling of Plasma from Captive Indian Star Tortoise with Reactome Pathway Enrichment Analysis
Source: Metabolites. 2026 Jun 8;16(6):398. doi: 10.3390/metabo16060398 (PMC13303172; doi:10.3390/metabo16060398)
Supplement: Supplementary file 1 [file metabolites-16-00398-s001.zip › Table S7 Biological process enrichment analysis of IZUMO1R.csv]

# background genes	# genes	category	chart color	description	FDR value	genes	network.SUID	nodes.SUID	p-value	PMID	term name	transferred FDR value	year
21	3	GO Biological Process		Fusion of sperm to egg plasma membrane involved in single fertilization	0.0041	IZUMO1|IZUMO1R|SPACA6	775		2.6E-7		GO:0007342	0.33526758969801085	0
