# Supplementary material for: Systems-Level Proteomic and Biochemical Profiling of Plasma from Captive Indian Star Tortoise with Reactome Pathway Enrichment Analysis
Source: Metabolites. 2026 Jun 8;16(6):398. doi: 10.3390/metabo16060398 (PMC13303172; doi:10.3390/metabo16060398)
Supplement: Supplementary file 1 [file metabolites-16-00398-s001.zip › Table S9 Identified proteins, homologous proteins, and corresponding homolog genes.xlsx]

## Sheet: Sheet1
Fold change	Accesion	Protein	Homolog	Gen	Biological Process	Cellular componet	Molecular function
Up	A0A8C0IXD7	Transthyretin	transthyretin precursor	TTR	Negative regulation of catalytic activity	Extracellular exosome	Identical protein binding
Up	A0A8C0INU5	Keratin 75	keratin, type II cytoskeletal 75	KRT75	Intermediate filament organization	Intermediate filament	Structural constituent of skin epidermis
Up	A0A8C0H4F5	Keratin, type II cytoskeletal 5	keratin, type II cytoskeletal 5	KRT5	Intermediate filament organization	Intermediate filament	Structural constituent of skin epidermis
Up	A0A8C0JD28	Phosvitin	zonadhesin isoform 6 precursor	ZAN	Sperm egg recognition
Up	A0A8C0IX11	Keratin 17	keratin, type I cytoskeletal 17	KRT17	Intermediate filament cytoskeleton organization	Intermediate filament	Structural constituent of cytoskeleton
Up	A0A452IUB9	Uncharacterized protein	kielin/chordin-like protein isoform 3 precursor	KCP	Aspartate transmembrane transport	Ion channel complex	Volume-sensitive anion channel activity
Up	A0A452HDZ3	WAP four-disulfide core domain 3	WAP four-disulfide core domain protein 3 isoform	WFDC3	Antibacterial humoral response		Serine-type endopeptidase inhibitor activity
Up	A0A8C0G226	Phosvitin	apolipoprotein B-100 precursor	APOB	Plasma lipoprotein particle remodeling	Plasma lipoprotein particle	Cholesterol transfer activity
Up	A0A8C0IT40	coagulation factor Xa	coagulation factor X isoform 2	F10	Blood coagulation	Serine-type endopeptidase complex	Serine-type endopeptidase activity
Down	A0A8C4WFE4	Complement component C7	complement component C7 precursor	C7	Complement activation	Pore complex
Down	A0A8C0H9J3	Alpha-macroglobulin receptor-binding domain-containing protein	pregnancy zone protein precursor	PZP	Acute-phase response	Blood microparticle	Protease binding
Down	A0A452HS35	Serpin domain-containing protein	plasma protease C1 inhibitor precursor	SERPING1	Complement activation	Complement component C1 complex	Serine-type endopeptidase activity
